# Supplementary material for: Proteomic Analysis of Excretory-Secretory Products of Mesocestoides corti Metacestodes Reveals Potential Suppressors of Dendritic Cell Functions
Source: PLoS Negl Trop Dis. 2016 Oct 13;10(10):e0005061. doi: 10.1371/journal.pntd.0005061 (PMC5063416; doi:10.1371/journal.pntd.0005061)
Supplement: S1 Table — (XLSX) [file pntd.0005061.s003.xlsx]

## Sheet: Tabelle1
Table S1. Proteins exclusively detected in ES products from M. corti tetrathyridia but not in larvae somatic extracts.
Protein name	Accession numbers1	Molecular weight	ES products2
			Total
			Rep1	Rep2
Alkaline phosphatase family; Alkaline phosphatase-like, alpha/beta/alpha domain; Alkaline-phosphatase-like, core domain-containing protein	MCOS_0000274401-mRNA-1	121 kDa	0.082197	0.050276
Annexin	MCOS_0000561301-mRNA-1	38 kDa	0.2196	0.21724
Annexin	MCOS_0000561201-mRNA-1	40 kDa	0.049633	0.047517
Annexin	MCOS_0000747701-mRNA-1	68 kDa	0.020636	0.023708
Calpain	MCOS_0000208601-mRNA-1	85 kDa	ND	ND
CAP domain-containing protein	MCOS_0000079201-mRNA-1	17 kDa	0.15134	0.11269
Cysteine-rich secretory protein, allergen V5/Tpx-1-related family; CAP domain-containing protein	MCOS_0000907301-mRNA-1	23 kDa	ND	ND
Ectonucleotide pyrophosphatase/phosphodiesterase family member 7	MCOS_0000794301-mRNA-1	51 kDa	0.099329	0.10038
EF-hand domain; EF-hand domain pair-containing protein	MCOS_0000739801-mRNA-1	15 kDa	0.10743	0.13713
Ferritin	MCOS_0000381601-mRNA-1	20 kDa	0.11509	0.068863
Hypothetical protein 4	MCOS_0000110601-mRNA-1	42 kDa	0.15305	0.12741
Hypothetical protein 8	MCOS_0000177501-mRNA-1	42 kDa	0.090973	0.1182
Hypothetical protein 5	MCOS_0001039801-mRNA-1	14 kDa	0.056994	ND
Hypothetical protein 6	MCOS_0000428801-mRNA-1	23 kDa	0.07077	ND
Hypothetical protein 1	MCOS_0000959401-mRNA-1	11 kDa	0.22625	0.2166
EGF-domain protein homologue	MCOS_0001031401-mRNA-1	23 kDa	ND	ND
Cystatin	MCOS_0000775601-mRNA-1	13 kDa	0.19309	0.22594
Hypothetical protein 9	MCOS_0000288501-mRNA-1	49 kDa	0.029006	0.022216
Hypothetical protein 10	MCOS_0000953401-mRNA-1	99 kDa	0.013689	0.0078635
Hypothetical protein	MCOS_0001049001-mRNA-1	20 kDa	0.054103	0.051797
Hypothetical protein 12	MCOS_0000941701-mRNA-1	25 kDa	0.044641	0.032054
Proteinase inhibitor I25, cystatin domain-containing protein	MCOS_0000911201-mRNA-1	24 kDa	ND	ND
Saposin-related	MCOS_0000203301-mRNA-1	116 kDa	0.014469	0.01847
Serpin domain-containing protein	MCOS_0000028501-mRNA-1	45 kDa	0.037996	0.012125
Similar to 16 kDa calcium-binding protein	MCOS_0001003901-mRNA-1	16 kDa	ND	ND
Sodium/solute symporter family; Sodium/solute symporter. subgroup family-containing protein	MCOS_0000943401-mRNA-1	62 kDa	0.021566	0.033035
Antigen B	MCOS_0000036601-mRNA-1	9 kDa	ND	ND
Ubiquitin-like domain; Ubiquitin family-containing protein	MCOS_0000200201-mRNA-1	18 kDa	0.079768	0.076367
1 According to the Wellcome Trust Sanger Institute database (http://www.sanger.ac.uk/resources/downloads/helminths/; 01/29/2015 version).
2 The ES products samples and their replicates and/or specific fractions are indicated and the NSAF values are shown for each detected protein.
ND - not detected in total ES mixture but identified in the ES fractions (active/inactive), as listed in Table S5.
