# Supplementary material for: Proteomic Analysis of Excretory-Secretory Products of Mesocestoides corti Metacestodes Reveals Potential Suppressors of Dendritic Cell Functions
Source: PLoS Negl Trop Dis. 2016 Oct 13;10(10):e0005061. doi: 10.1371/journal.pntd.0005061 (PMC5063416; doi:10.1371/journal.pntd.0005061)
Supplement: S3 Table — (XLSX) [file pntd.0005061.s005.xlsx]

## Sheet: Table S3- Shared
Table S3. Proteins shared between the ES products and somatic extracts from M. corti tetrathyridia.
Protein name	Accession numbers1	Molecular weight	ES products2		Somatic extracts3
			Total		Total
			Rep1	Rep2	Rep1	Rep2	Rep3
14-3-3 protein	MCOS_0000018401-mRNA-1	28 kDa	0.070531	0.038585	0.034804	0.037596	0.028453
Actin-related protein	MCOS_0000945701-mRNA-1	77 kDa	0.039447	0.037765	0.037677	0.025328	0.029416
Annexin	MCOS_0000889001-mRNA-1	42 kDa	0.12677	0.11498	0	0.006224	0.0089723
Endophilin (P29)	MCOS_0000968201-mRNA-1	19 kDa	0.181	0.15884	0.060784	0.068341	0.083159
Bisphosphoglycerate mutase	MCOS_0000363401-mRNA-1	28 kDa	0.04938	0.03782	0.12935	0.1066	0.092963
EF-hand domain; EF-hand domain pair-containing protein	MCOS_0000063301-mRNA-1	8 kDa	0	0.17266	0.16093	0.16823	0.18431
Enolase	MCOS_0000761601-mRNA-1	46 kDa	0.028672	0.03294	0.072628	0.07871	0.087907
Fatty acid binding protein, putative	MCOS_0000263101-mRNA-1	15 kDa	0	0	0.021874	0.020254	0.022992
Fructose-bisphosphate aldolase	MCOS_0000333401-mRNA-1	38 kDa	0.014303	0.034233	0.10087	0.093396	0.10482
Glyceraldehyde-3-phosphate dehydrogenase, testis-specific	MCOS_0000958101-mRNA-1	36 kDa	0.04431	0.049491	0.081842	0.077746	0.094342
Beta-galactosidase	MCOS_0001010701-mRNA-1	69 kDa	0.01216	0	0.0052503	0.0075621	0.0054506
Heat shock 70 kDa protein A	MCOS_0000482201-mRNA-1	71 kDa	0.019056	0.010946	0.043334	0.040631	0.035875
Hypothetical protein 7	MCOS_0000861301-mRNA-1	35 kDa	0.078509	0.067646	0.040678	0.066958	0.046452
Hypothetical protein 2	MCOS_0000155201-mRNA-1	12 kDa	0.19144	0.2291	0.079215	0.057401	0.080448
Hypothetical protein 3	MCOS_0000155101-mRNA-1	12 kDa	0	0	0.027033	0.021902	0.025258
Moesin/ezrin/radixin homolog (ERM) 1	MCOS_0000511401-mRNA-1	66 kDa	0.022261	0.021312	0.011534	0.010086	0.010776
Plasma alpha-L-fucosidase	MCOS_0000605501-mRNA-1	55 kDa	0.067544	0.044768	0.0037389	0	0.0034934
Protein disulfide-isomerase 1	MCOS_0000112501-mRNA-1	54 kDa	0	0	0.017984	0.017346	0.0070014
GANA-1	MCOS_0001025801-mRNA-1	41 kDa	0	0	0.003904	0.0054221	0.0063833
Putative actin	MCOS_0000764201-mRNA-1	42 kDa	0.013238	0	0.10479	0.096144	0.11749
Putative actin	MCOS_0000244001-mRNA-1	37 kDa	0	0	0.050404	0.032768	0.043086
Putative cuticle collagen 75	MCOS_0000296101-mRNA-1	124 kDa	0	0	0.0063519	0.006137	0.008773
Putative gelsolin	MCOS_0000080001-mRNA-1	46 kDa	0.10421	0.088029	0.15263	0.12907	0.1459
Putative phosphoenolpyruvate carboxykinase	MCOS_0000779301-mRNA-1	70 kDa	0.087186	0.10244	0.11693	0.10721	0.11617
Putative sj-Ts4 protein	MCOS_0000274801-mRNA-1	27 kDa	0.020654	0.088978	0	0.023395	0.0083319
Thymosin beta-4 family; WH2 domain-containing protein	MCOS_0000993401-mRNA-1	9 kDa	0.061451	0.14708	0.061909	0.03685	0.045448
Villin/Gelsolin family; Gelsolin-like domain-containing protein	MCOS_0000079801-mRNA-1	42 kDa	0.061535	0.058912	0.045266	0.054668	0.084586
1 According to the Wellcome Trust Sanger Institute database (http://www.sanger.ac.uk/resources/downloads/helminths/; 01/29/2015 version).
2 The ES products samples and their replicates and/or specific fractions are indicated and the NSAF values are shown for each detected protein.
3 Tetrathyridium somatic extract and its replicates are indicated and the NSAF values are shown for each detected protein.
