# Supplementary material for: Proteomic Analysis of Excretory-Secretory Products of Mesocestoides corti Metacestodes Reveals Potential Suppressors of Dendritic Cell Functions
Source: PLoS Negl Trop Dis. 2016 Oct 13;10(10):e0005061. doi: 10.1371/journal.pntd.0005061 (PMC5063416; doi:10.1371/journal.pntd.0005061)
Supplement: S4 Table — (XLSX) [file pntd.0005061.s006.xlsx]

## Sheet: Table S4
Table S4. Proteins overexpressed in the ES products from M. corti tetrathyridia.
Protein Name		Gene Hit1		Pfam Domain2		NSAF value in McES*		NSAF value in McH*		Homologues (Gene Hit)			(%Identity)	Secretory motifs3		N/O-glycosylation sites4			Size(kDa)
Hypothetical protein 1		MCOS 959401		None		0.221425		0		None			None	Signal peptide		1			11
Annexin		MCOS 561301		Annexin repeat		0.21842		0		E. multilocularis Annexin A13 (EmuJ_41200); E. granulosus Annexin (EgrG_41200); T. solium Annexin A13 (TsM_793200); H. nana Annexin (HNAJ_90001)			79 78.5 80 78.4	Non-classical		2			38
Hypothetical protein 2		MCOS 155201		None		0.21027		0.07235		E. multilocularis conserved protein (EmuJ_000412600); E. granulosus conserved protein (EgrG_412600); T. Solium expressed protein (TsM_534500); H. Nana expressed protein (HNAJ_1269701)			56 56 54.9 53.2	Signal peptide		0			12
Cystatin		MCOS 775601		Cystatin		0.209515		0		E. multilocularis conserved protein (EmuJ_543900); E. granulosus conserved protein (EgrG_543900); T. Solium expressed protein (TsM_001154200); H. Nana expressed protein (HNAJ_164001)			55.3 55.3 56 58.4	Signal peptide		0			13
Endophilin (P29)		MCOS 968201		BAR (Bin-Amphiphysin-Rvs)		0.16992		0.07076		E. multilocularis Endophilin B1 (EmuJ_550800); E. granulosus P29 antigen (EgrG_550800); T. solium Endophilin (TsM_719500); H. nana Endophilin (HNAJ_139301)			51 51 50 45.4	None		2			19
1 According to the Wellcome Trust Sanger Institute database (http://www.sanger.ac.uk/resources/downloads/helminths/; 01/29/2015 version).
2 According to the The Pfam protein families database: R.D. Finn, A. Bateman, J. Clements, P. Coggill, R.Y. Eberhardt, S.R. Eddy, A. Heger, K. Hetherington, L. Holm, J. Mistry, E.L.L. Sonnhammer, J. Tate, M. Punta Nucleic Acids Research (2014) Database Issue 42:D222-D230 (pfam.xfam.org)
3 According to Thomas Nordahl Petersen, Søren Brunak, Gunnar von Heijne & Henrik Nielsen. Nature Methods, 8:785-786, 2011 (www.cbs.dtu.dk/services/SignalP/) and J. Dyrløv Bendtsen, L. Juhl Jensen, N. Blom, G. von Heijne and S. Brunak. Protein Eng. Des. Sel., 17(4):349-356, 2004 (www.cbs.dtu.dk/services/SecretomeP/)
4 According to R. Gupta, E. Jung and S. Brunak. 2004 (www.cbs.dtu.dk/services/NetNGlyc/) and Steentoft C, Vakhrushev SY, Joshi HJ, Kong Y, Vester-Christensen MB, Schjoldager KT, Lavrsen K, Dabelsteen S, Pedersen NB, Marcos-Silva L, Gupta R, Bennett EP, Mandel U, Brunak S, Wandall HH, Levery SB, Clausen H. EMBO J, 32(10):1478-88, May 15, 2013 (www.cbs.dtu.dk/services/NetOGlyc/)
*Abbreviations: McES, M. corti ES products; McH, M. corti somatic extracts or homogenates
