# Supplementary material for: Proteomic Analysis of Excretory-Secretory Products of Mesocestoides corti Metacestodes Reveals Potential Suppressors of Dendritic Cell Functions
Source: PLoS Negl Trop Dis. 2016 Oct 13;10(10):e0005061. doi: 10.1371/journal.pntd.0005061 (PMC5063416; doi:10.1371/journal.pntd.0005061)
Supplement: S5 Table — (XLSX) [file pntd.0005061.s007.xlsx]

## Sheet: Table S5
Table S5. Proteins detected in fractions of M. corti tetrathyridia ES products
A. Proteins exclusively represented in McES*
Protein name		Accession numbers1			Molecular weight			ES products2									Somatic extracts3
								Total McES		Active fractions			Non-active fractions				Rep1	Rep2	Rep3	Mean NSAF McES			McES/McH NSAF ratio
								Rep1	Rep2	A14	A15	B15	B6	B7	B8	B9
Hypothetical protein 1			MCOS_0000959401-mRNA-1			11 kDa		0.22625	0.2166	0.073856	0	0	0	0	0	0	0	0	0		0.221425			N/A
Hypothetical protein 4			MCOS_0000110601-mRNA-1			42 kDa		0.15305	0.12741	0.20723	0	0.15293	0	0	0	0	0	0	0		0.14023			N/A
Ectonucleotide pyrophosphatase/phosphodiesterase family member 7 (ENPP7)			MCOS_0000794301-mRNA-1			51 kDa		0.099329	0.10038	0.045394	0	0	0	0	0	0	0	0	0		0.0998545			N/A
Ferritin			MCOS_0000381601-mRNA-1			20 kDa		0.11509	0.068863	0.1606	0	0.060901	0	0	0	0	0	0	0		0.0919765			N/A
Alkaline phosphatase			MCOS_0000274401-mRNA-1			121 kDa		0.082197	0.050276	0.017441	0	0	0	0	0	0	0	0	0		0.0662365			N/A
Annexin			MCOS_0000561201-mRNA-1			40 kDa		0.049633	0.047517	0.020831	0	0	0	0	0	0	0	0	0		0.048575			N/A
Hypothetical protein 6			MCOS_0000428801-mRNA-1			23 kDa		0.07077	0	0.083167	0	0	0	0	0	0	0	0	0		0.035385			N/A
Hypothetical protein 5			MCOS_0001039801-mRNA-1			14 kDa		0.056994	0	0.22326	0	0	0	0	0	0	0	0	0		0.028497			N/A
EGF-domain protein homologue			MCOS_0001031401-mRNA-1			23 kDa		0	0	0.11037	0	0.028399	0	0	0	0	0	0	0		0			N/A
Calpain			MCOS_0000208601-mRNA-1			85 kDa		0	0	0.02748	0.46545	0.0080812	0	0	0	0	0	0	0		0			N/A
Antigen B			MCOS_0000036601-mRNA-1			9 kDa		0	0	0.092553	0	0.095261	0	0	0	0	0	0	0		0			N/A
Annexin			MCOS_0000561301-mRNA-1			38 kDa		0.2196	0.21724	0	0	0.030988	0	0.31534	0.92138	0.59579	0	0	0		0.21842			N/A
Cystatin			MCOS_0000911201-mRNA-1			24 kDa		0	0	0.10298	0	0	0	0.32777	0	0.39353	0	0	0		0			N/A
EF-hand domain; EF-hand domain pair-containing protein			MCOS_0000739801-mRNA-1			15 kDa		0.10743	0.13713	0	0	0	0	10942	0	0.75379	0	0	0		0.12228			N/A
Cysteine-rich secretory protein, allergen V5/Tpx-1-related family; CAP domain-containing protein			MCOS_0000907301-mRNA-1			23 kDa		0	0	0	0	0	0	0.14812	0	0.10374	0	0	0		0			N/A
Similar to 16 kDa calcium-binding protein			MCOS_0001003901-mRNA-1			16 kDa		0	0	0	0	0	0	0.12037	0	0.28904	0	0	0		0			N/A
B. Proteins detected in McH*
Protein name		Accession numbers1			Molecular weight			ES products2									Somatic extracts3
								Total McES		Active fractions			Non-active fractions				Rep1	Rep2	Rep3	Mean NSAF McES			McES/McH NSAF ratio
								Rep1	Rep2	A14	A15	B15	B6	B7	B8	B9
Endophilin (P29)			MCOS_0000968201-mRNA-1			19 kDa		0.181	0.15884	0.09749	0	0.22805	0	0	0	0	0.060784	0.068341	0.083159		0.16992			2.40131
Moesin/ezrin/radixin homolog (ERM)1			MCOS_0000511401-mRNA-1			66 kDa		0.022261	0.021312	0.01308	0	0.013463	0	0	0	0	0.011534	0.010086	0.010776		0.0217865			2.01752
14-3-3 protein			MCOS_0000018401-mRNA-1			28 kDa		0.070531	0.038585	0.065125	0	0.33515	0	0	0	0	0.034804	0.037596	0.028453		0.054558			1.6229
Hypothetical protein 7			MCOS_0000861301-mRNA-1			35 kDa		0.078509	0.067646	0.050744	0	0	0	0	0	0	0.040678	0.066958	0.046452		0.0730775			1.42277
Actin-related protein			MCOS_0000945701-mRNA-1			77 kDa		0.039447	0.037765	0.080071	0.28551	0.18218	0	0	0	0	0.037677	0.025328	0.029416		0.038606			1.25316
Beta-galactosidase			MCOS_0001010701-mRNA-1			69 kDa		0.01216	0	0.15719	0.80679	0.23043	0	0	0	0	0.0052503	0.0075621	0.0054506		0.00608			0.998741
Villin/Gelsolin family; Gelsolin-like domain-containing protein			MCOS_0000079801-mRNA-1			42 kDa		0.061535	0.058912	0.01607	0	0	0	0	0	0	0.045266	0.054668	0.084586		0.0602235			0.979138
Putative phosphoenolpyruvate carboxykinase			MCOS_0000779301-mRNA-1			70 kDa		0.087186	0.10244	0.10479	0	0.059917	0	0	0	0	0.11693	0.10721	0.11617		0.094813			0.835823
Enolase			MCOS_0000761601-mRNA-1			46 kDa		0.028672	0.03294	0.043803	0	0.048552	0	0	0	0	0.072628	0.07871	0.087907		0.030806			0.38629
Heat shock 70 kDa protein A			MCOS_0000482201-mRNA-1			71 kDa		0.019056	0.010946	0.026873	0	0	0	0	0	0	0.043334	0.040631	0.035875		0.015001			0.375526
Putative actin			MCOS_0000764201-mRNA-1			42 kDa		0.013238	0	0.023335	0	0.056042	0	0	0	0	0.10479	0.096144	0.11749		0.006619			0.0623602
Hypothetical protein 3			MCOS_0000155101-mRNA-1			12 kDa		0	0	0.23453	0	0.35498	0	0	0	0	0.027033	0.021902	0.025258		0			0
Protein disulfide-isomerase 1			MCOS_0000112501-mRNA-1			54 kDa		0	0	0.030593	0	0.022042	0	0	0	0	0.017984	0.017346	0.0070014		0			0
GANA-1			MCOS_0001025801-mRNA-1			41 kDa		0	0	0.047815	0.47242	0.053315	0	0	0	0	0.003904	0.0054221	0.0063833		0			0
Putative actin			MCOS_0000244001-mRNA-1			37 kDa		0	0	0.030648	0	0.10365	0	0	0	0	0.050404	0.032768	0.043086		0			0
Putative cuticle collagen 75			MCOS_0000296101-mRNA-1			124 kDa		0	0	0.0090199	0	0.0046419	0	0	0	0	0.0063519	0.006137	0.008773		0			0
Annexin			MCOS_0000889001-mRNA-1			42 kDa		0.12677	0.11498	0.031364	0	0.12913	0	0.18049	0.26246	0.58677	0	0.006224	0.0089723		0.120875			23.8627
Hypothetical protein 2			MCOS_0000155201-mRNA-1			12 kDa		0.19144	0.2291	0.14061	0	0.23156	0	0.45552	0	0.31343	0.079215	0.057401	0.080448		0.21027			2.9061
Putative gelsolin			MCOS_0000080001-mRNA-1			46 kDa		0.10421	0.088029	0.32417		0.81929	0.66913	0	0.27327	0.057349	0.15263	0.12907	0.1459		0.0961195			0.674365
EF-hand domain; EF-hand domain pair-containing protein			MCOS_0000063301-mRNA-1			8 kDa		0	0.17266	0	0	0	0	0.57818	0	0	0.16093	0.16823	0.18431		0.08633			0.504392
Fatty acid binding protein, putative			MCOS_0000263101-mRNA-1			15 kDa		0	0	0	0	0	0	0.15227	0.79712	0	0.021874	0.020254	0.022992		0			0
*Abbreviations: McES, M. corti ES products; McH, M. corti somatic extracts or homogenates
1 According to the Wellcome Trust Sanger Institute database (http://www.sanger.ac.uk/resources/downloads/helminths/; 01/29/2015 version).
2 The ES products samples and their replicates and/or specific fractions are indicated and the NSAF values are shown for each detected protein.
3 Tetrathyridium somatic extract and its replicates are indicated and the NSAF values are shown for each detected protein.
NSAF=0 indicates that the protein has not been detected
Legend
	Proteins detected in active fractions only
	Proteins detected in both active and non-active fractions
	Proteins detected only in non-active fractions
