# Supplementary material for: Proteomic Analysis of Excretory-Secretory Products of Mesocestoides corti Metacestodes Reveals Potential Suppressors of Dendritic Cell Functions
Source: PLoS Negl Trop Dis. 2016 Oct 13;10(10):e0005061. doi: 10.1371/journal.pntd.0005061 (PMC5063416; doi:10.1371/journal.pntd.0005061)
Supplement: S6 Table — (XLSX) [file pntd.0005061.s008.xlsx]

## Sheet: Table S6
Table S6. Most represented proteins exclusively detected in active McES fractions
Protein Name		Gene Hit1		Pfam Domain2		NSAF value in McES*		NSAF value in McH*		Homologues (Gene Hit)1			(%Identity)	Secretory motifs3		N/O-glycosylation sites4			Size(kDa)
Hypothetical protein 1		MCOS 959401		None		0.22143		0		None			N/A	Signal peptide		1			11
Hypothetical protein 4		MCOS 110601		None		0.14023		0		E. multilocularis conserved protein (EmuJ_643450); E. granulosus conserved protein (EgrG_643450); T. Solium expressed protein (TsM_778200); H. Nana expressed protein (HNAJ_73201)			46.5 53.9 39.6 50.9	Signal peptide		7			42
ENPP7		MCOS 794301		Phosphodiesterase		0.09985		0		E. multilocularis ENPP7 (EmuJ_1135700); E. granulosus ENPP7 (EgrG_1135700); T. Solium ENPP7 (TsM_1212800); H. Nana ENPP7 (HNAJ_159401)			69.5 70.3 74.2 60.1	Signal peptide		3			51
Ferritin		MCOS 381601		Ferritin		0.09198		0		E. multilocularis Ferritin (EmuJ_382200); E. granulosus Ferritin (EgrG_382200); T. solium Ferritin (TsM_1169000); H. nana Ferritin (HNAJ_438501)			81.4 83.1 82.6 84.4	None		1			20
Alkaline phosphatase		MCOS 274401		Alkaline phosphatase		0.06624		0		E. multilocularis alkaline phosphatase (EmuJ_393400); E. granulosus alkaline phosphatase (EgrG_393400); T. solium alkaline phosphatase (TsM_911600); H. nana alkaline phosphatase (HNAJ_1335301)			66.8 67.1 68.4 71.8	Signal peptide		34			121
Annexin		MCOS 561201		Annexin repeats		0.04858		0		E. multilocularis Annexin (EmuJ_41300); E. granulosus Annexin (EgrG_41300); T. Solium Annexin (TsM_793600); H. Nana Annexin (HNAJ_90101)			76.4 76.4 77.3 70.8	None		1			40
Hypothetical protein 6		MCOS 428801		None		0.03539		0		E. multilocularis conserved protein (EmuJ_1201300); E. granulosus conserved protein (EgrG_1201300); T. Solium expressed protein (TsM_939900);			59.4 55.2 34.7	Signal peptide		18			23
																				repeated throughout the transcriptome of Taenidaes???
Hypothetical protein 5		MCOS 1039801		None		0.0285		0		None			N/A	None		13			14
																				repeated throughout the transcriptome of M. corti only
EGF-domain protein homologue		MCOS 1031401		None		0		0		E. multilocularis EGF-domain protein (EmuJ_255800); E. granulosusEGF-domain protein(EgrG_255800); T. Solium EGF-domain protein (TsM_680700); H. Nana EGF-domain protein (HNAJ_1068001)			72.4 73.5 72.4 69.9	Signal peptide		12			23
Calpain C		MCOS 208601		Calpain		0		0		E. multilocularis Calpain (EmuJ_719700); E. granulosus Calpain (EgrG_719700); T. solium Calpain C (TsM_474500); H. nana Calpain (HNAJ_381101)			80.6 80.1 79.2 74.6	None		11			85
Antigen B		MCOS 36601		Taeniidae-antigen		0		0		E. multilocularis Antigen B (EmuJ_381700); E. granulosus Antigen B (EgrG_381600); T. solium Antigen M13 (TsM_847900); H. nana expressed protein (HNAJ_425001)			40.6 34.3 38.3 29.9	None		0			9
1 According to the Wellcome Trust Sanger Institute database (http://www.sanger.ac.uk/resources/downloads/helminths/; 01/29/2015 version).
2 According to the The Pfam protein families database: R.D. Finn, A. Bateman, J. Clements, P. Coggill, R.Y. Eberhardt, S.R. Eddy, A. Heger, K. Hetherington, L. Holm, J. Mistry, E.L.L. Sonnhammer, J. Tate, M. Punta Nucleic Acids Research (2014) Database Issue 42:D222-D230 (pfam.xfam.org)
3 According to Thomas Nordahl Petersen, Søren Brunak, Gunnar von Heijne & Henrik Nielsen. Nature Methods, 8:785-786, 2011 (www.cbs.dtu.dk/services/SignalP/) and J. Dyrløv Bendtsen, L. Juhl Jensen, N. Blom, G. von Heijne and S. Brunak. Protein Eng. Des. Sel., 17(4):349-356, 2004 (www.cbs.dtu.dk/services/SecretomeP/)
4 According to R. Gupta, E. Jung and S. Brunak. 2004 (www.cbs.dtu.dk/services/NetNGlyc/) and Steentoft C, Vakhrushev SY, Joshi HJ, Kong Y, Vester-Christensen MB, Schjoldager KT, Lavrsen K, Dabelsteen S, Pedersen NB, Marcos-Silva L, Gupta R, Bennett EP, Mandel U, Brunak S, Wandall HH, Levery SB, Clausen H. EMBO J, 32(10):1478-88, May 15, 2013 (www.cbs.dtu.dk/services/NetOGlyc/)
*Abbreviations: McES, M. corti ES products; McH, M. corti somatic extracts or homogenates
